# Supplementary material for: The Benefit of Sodium-Glucose Co-Transporter Inhibition in Heart Failure: The Role of the Kidney
Source: Int J Mol Sci. 2022 Oct 9;23(19):11987. doi: 10.3390/ijms231911987 (PMC9569705; doi:10.3390/ijms231911987)
Supplement: Supplementary file 1 [file ijms-23-11987-s001.zip]

Archive with 1 entries (1 files):
- ijms-1898962-supplementary.pdf
